# Supplementary material for: Genetic examination of the Mood Disorder Questionnaire and its relationship with bipolar disorder
Source: Am J Med Genet B Neuropsychiatr Genet. 2023 May 13;192(7-8):147–60. doi: 10.1002/ajmg.b.32938 (PMC10952822; doi:10.1002/ajmg.b.32938)
Supplement: Supplementary file 3 — Table S1. Descriptive statistics of the quantitative manic symptom phenotypes (sum scores) derived from the Mood Disorder Questionnaire (MDQ) in participants with and without a self‐reported diagnosis of bipolar disorder (BD) by a professional. Table S2. Statistics from testing assumptions for factor analysis of the Mood Disorder Questionnaire (MDQ) items. “Affected” refers to participants affected by major depressive disorder (MDD) and/or an anxiety disorder. Table S3. Item loadings for all factor solutions for the exploratory factor analysis (EFA) of 12 concurrent manic symptoms derived from the Mood Disorder Questionnaire (MDQ) in affected participants. “concurrent more active” was previously removed due to having a correlation of 0.87 with “concurrent more energy.” EFA was performed with the psych R package. Oblimin rotation method was used to allow the latent factors to correlate with each other and the factoring method was “minimum residuals.” [file AJMG-192-147-s002.xlsx]

## Sheet: Contents
Genetic examination of the Mood Disorder Questionnaire and its relationship with bipolar disorder
Table of contents
Table S1	Descriptive statistics of the manic symptom phenotypes (sum scores) derived from the Mood Disorder Questionnaire (MDQ) in participants with and without a self-reported diagnosis of bipolar disorder by a professional.
Table S2	Statistics from testing assumptions for factor analysis of the Mood Disorder Questionnaire (MDQ) items.
Table S3	Item loadings for all factor solutions for the exploratory factor analysis (EFA) of 12 concurrent manic symptoms derived from the Mood Disorder Questionnaire (MDQ) in affected participants.
Table S4a	Fit statistics for each factor solution in exploratory factor analysis (EFA) of 12 concurrent manic symptoms derived from the Mood Disorder Questionnaire (MDQ) in affected participants.
Table S4b	Correlations between each factor in the best-fitting model (three factor solution) identified by exploratory factor analysis (EFA) of 12 concurrent manic symptoms derived from the Mood Disorder Questionnaire (MDQ) in affected participants. EFA was performed with the psych R package. Oblimin rotation method was used to allow the latent factors to correlate with each other and the factoring method …
Table S5	Confirmatory Factor Analysis (CFA) fit statistics of the three factor model of 12 concurrent manic symptoms derived from the Mood Disorder Questionnaire (MDQ) in affected participants.
Table S6	Item loadings for all factor solutions for the exploratory factor analysis (EFA) of 12 concurrent manic symptoms derived from the Mood Disorder Questionnaire (MDQ) in affected participants.
Table S7a	Fit statistics for each exploratory factor analysis (EFA) of the 12 lifetime manic symptoms derived from the Mood Disorder Questionnaire (MDQ) in affected participants.
Table S7b	Correlations between each factor in the best-fitting model (three factor solution) identified by exploratory factor analysis (EFA) of 12 lifetime manic symptoms derived from the Mood Disorder Questionnaire (MDQ) in affected participants. EFA was performed with the psych R package. Oblimin rotation method was used to allow the latent factors to correlate with each other and the factoring method wa…
Table S8	Confirmatory Factor Analysis (CFA) fit statistics of the three factor model of 12 lifetime manic symptoms derived from the Mood Disorder Questionnaire (MDQ) in affected participants.
Table S9	Item loadings for all factor solutions for the exploratory factor analysis (EFA) of the 12 lifetime manic symptoms derived from the Mood Disorder Questionnaire (MDQ) in unaffected participants.
Table S10	Fit statistics for each exploratory factor analysis (EFA) of the 12 lifetime manic symptoms derived from the Mood Disorder Questionnaire (MDQ) in unaffected participants.
Table S11	Information about each psychiatric and behavioural trait included in genetic correlations with quantitative manic symptom phenotypes.
Table S12	Genetic correlations between the four concurrent manic symptom phenotypes derived from the Mood Disorder Questionnaire (MDQ) in affected participants.
Table S13	Genetic correlations between the four lifetime manic symptom phenotypes derived from the Mood Disorder Questionnaire (MDQ) in affected participants.
Table S14	Genetic correlations between concurrent manic symptom phenotypes derived from the Mood Disorder Questionnaire (MDQ) in affected participants and 36 psychiatric and behavioural phenotypes. Genetic correlations were estimated using Linkage Disequilibrium Score Regression (LDSC) and the extended 1000 Genomes Linkage Disequilibrium reference panel.
Table S15	Genetic correlations between lifetime manic symptom phenotypes derived from the Mood Disorder Questionnaire (MDQ) in affected participants and 36 psychiatric and behavioural phenotypes. Genetic correlations were estimated using Linkage Disequilibrium Score Regression (LDSC) and the extended 1000 Genomes Linkage Disequilibrium reference panel.
Table S16	Single Nucleotide Polymorphism (SNP) based heritability estimates (h2SNP), standard errors (SE), lambda GC, and mean chi-square statistics of the manic symptom phenotypes derived from the Mood Disorder Questionnaire (MDQ) calculated by Linkage Disequilibrium Score Regression (LDSC).
Table S17	Block-jackknife results comparing genetic correlations between 15 traits and the lifetime manic symptom phenotypes derived from the Mood Disorder Questionnaire (MDQ). The block-jackknife tested two genetic correlations for a significant difference from zero.
Table S18	Sub-cohorts of the National Institute for Health and Care Research (NIHR) BioResource who were included in the "affected" study sample (N=5,380) and unaffected study sample (N=6,308).

## Sheet: Table S1
Table S1. Descriptive statistics of the quantitative manic symptom phenotypes (sum scores) derived from the Mood Disorder Questionnaire (MDQ) in participants with and without a self-reported diagnosis of bipolar disorder (BD) by a professional.
Statistic	Concurrent manic symptoms (range 2-12)		Lifetime manic symptoms (range 0-12)
	No BD diagnosis	BD diagnosis	No BD diagnosis	BD diagnosis
Minimum	2	2	0	0
Maximum	12	12	12	12
Mean	4.82113	8.34659	5.95056	9.77391
SD	2.43841	2.8587	2.96597	2.59893
Q1	3	6	3	9
Median	4	9	5	11
Q3	6	11	8	12
IQR	3	5	5	3
Skewness	1.00471	-0.397113	0.434106	-1.42135
Kurtosis	0.379161	-0.929991	-0.903784	1.67663
SD=standard deviation
Q1=quartile 1
Q3=quartile 3
IQR=interquartile range

## Sheet: Table S2
Table S2. Statistics from testing assumptions for factor analysis of the Mood Disorder Questionnaire (MDQ) items. "Affected" refers to participants affected by major depressive disorder (MDD) and/or an anxiety disorder.
Statistic	Alpha	KMO MSA	BTS p-value	EFA determinant
Information	>=0.7	>=0.8	<0.05	>=0.00001
Concurrent manic symptoms in affected participants [12 MDQ items]	0.817083	0.867492	1.16749e-36	0.00297762
Lifetime manic symptoms in affected participants [12 MDQ items]	0.934309	0.939568	5.85493e-27	0.000184876
Lifetime manic symptoms in unaffected participants [12 MDQ items]	0.917242	0.854196	2.22627e-27	0.000417324
Alpha = Ordinal alpha
KMO MSA = Kaiser-Meier-Olkin Measure of Sampling Adequacy
BTS p-value = Bartlett's Test of Sphericity p-value
EFA determinant = matrix determinant of MDQ items in EFA sample

## Sheet: Table S3
Table S3. Item loadings for all factor solutions for the exploratory factor analysis (EFA) of 12 concurrent manic symptoms derived from the Mood Disorder Questionnaire (MDQ) in affected participants. "concurrent more active" was previously removed due to having a correlation of 0.87 with "concurrent more energy". EFA was performed with the psych R package. Oblimin rotation method was used to allo…
	Factor 1
Co_hyperactivity	0.765774
Co_irritability	-0.215551
Co_self_confident	0.817727
Co_decreased_sleep	0.568644
Co_more_talkative	0.689658
Co_racing_thoughts	0.0161846
Co_concentration_difficulties	-0.00767027
Co_more_energy	0.854658
Co_more_sociable	0.865264
Co_interested_in_sex	0.658093
Co_risky_behaviour	0.59878
Co_spending_money	0.378509
	Factor 1	Factor 2
Co_hyperactivity	0.763656	0.0594327
Co_irritability	-0.220065	0.397944
Co_self_confident	0.833261	-0.26196
Co_decreased_sleep	0.566762	-0.0189415
Co_more_talkative	0.689515	0.11281
Co_racing_thoughts	0.0211121	0.592486
Co_concentration_difficulties	-0.00402169	0.656042
Co_more_energy	0.853097	-0.0727881
Co_more_sociable	0.863141	0.0772897
Co_interested_in_sex	0.656928	0.040565
Co_risky_behaviour	0.608306	0.263581
Co_spending_money	0.386609	0.291555
	Factor 1	Factor 2	Factor 3
Co_hyperactivity	0.745394	0.0796765	0.0797411
Co_irritability	-0.337433	0.341072	0.173406
Co_self_confident	0.768387	-0.261071	0.0915854
Co_decreased_sleep	0.472096	-0.0406718	0.140756
Co_more_talkative	0.860659	0.221137	-0.115428
Co_racing_thoughts	0.109863	0.723411	-0.0245483
Co_concentration_difficulties	-0.0615852	0.620162	0.141956
Co_more_energy	0.859767	-0.0480493	0.0414592
Co_more_sociable	0.579177	-0.0168891	0.391643
Co_interested_in_sex	0.171225	-0.153975	0.652236
Co_risky_behaviour	0.0165902	0.0710231	0.820968
Co_spending_money	-0.0628373	0.132422	0.607023
	Factor 1	Factor 2	Factor 3	Factor 4
Co_hyperactivity	0.894336	-0.0434191	0.0581093	-0.0930412
Co_irritability	0.0827898	0.222134	0.075736	-0.502105
Co_self_confident	0.503519	-0.245415	0.194119	0.290737
Co_decreased_sleep	0.319313	-0.0371297	0.198086	0.156559
Co_more_talkative	0.709489	0.175181	-0.0669296	0.187348
Co_racing_thoughts	0.10165	0.700206	-0.0581394	-0.00548232
Co_concentration_difficulties	-0.114441	0.679283	0.120546	0.0248472
Co_more_energy	0.373425	0.0564518	0.166777	0.561301
Co_more_sociable	0.288585	0.0285567	0.488288	0.277527
Co_interested_in_sex	-0.0629794	-0.0921172	0.750829	0.170354
Co_risky_behaviour	0.0200438	0.0613405	0.832526	-0.0876026
Co_spending_money	0.0625375	0.0825655	0.598321	-0.212297

## Sheet: Table S4
Table S4a. Fit statistics for each factor solution in exploratory factor analysis (EFA) of 12 concurrent manic symptoms derived from the Mood Disorder Questionnaire (MDQ) in affected participants. "concurrent more active" was previously removed due to having a correlation of 0.87 with "concurrent more energy". EFA was performed with the psych R package. Oblimin rotation method was used to allow t…
Fit statistics	TLI	RMSEA index (95% CIs)	BIC	RMSR	Min items
Information	≥0.90	≤0.05 = good 0.06-0.08 = fair	As low as possible	As close to 0 as possible, preferably <0.08	Out of 12
1 factor	0.694	0.164 (0.163 - 0.166)	29992	0.11	9
2 factors	0.773	0.141 (0.14 - 0.143)	17621.6	0.7	3
3 factors	0.917	0.085 (0.083 - 0.087)	4727.53	0.03	3
4 factors	0.944	0.07 (0.068 - 0.073)	2258.51	0.02	2
TLI = to Tucker Lewis Index
RMSEA index = Root Mean Squared Error of Approximation index
BIC = Bayes Information Criterion
RMSR = Root Mean Squared Residual
Min items = minimum number of concurrent MDQ items loading onto any factor.
Table S4b: Correlations between each factor in the best-fitting model (three factor solution) identifed by exploratory factor analysis (EFA) of 12 lifetime Mood Disorder Questionnaire (MDQ) items in affected participants. "concurrent more active" was previously removed due to having a correlation of 0.87 with "concurrent more energy". EFA was performed with the psych R package. Oblimin rotation m…
	Energy/activity	Cognitive	Impulsivity
Energy/activity	1	-0.07	0.54
Cognitive		1	-0.02
Impulsivity			1

## Sheet: Table S5
Table S5. Confirmatory Factor Analysis (CFA) fit statistics of the three factor model of 12 concurrent manic symptoms derived from the Mood Disorder Questionnaire (MDQ) in affected participants. "concurrent more active" was previously removed due to having a correlation of 0.87 with "concurrent more energy". "CFA sample" refers to fit statistics for the remaining 30% of the sample, "whole sample"…
Fit statistic	CFI		TLI		RMSEA (90% CI)		SRMR
	Standard	Robust	Standard	Robust	Standard	Robust	Standard	Robust
CFA sample	0.969	0.945	0.959	0.928	0.064 (0.061 - 0.066)	0.070 (0.068 - 0.073)	0.083	0.083
Whole sample	0.967	0.94	0.958	0.923	0.064 (0.063 - 0.065)	0.072 (0.071 - 0.073)	0.082	0.082
CFI = Comparative Fit Index
TLI = Tucker Lewis Index
RMSEA = Root Mean Squared Error of Approximation
SRMR = Standardised Root Mean Residual

## Sheet: Table S6
Table S6. Item loadings for all factor solutions for the exploratory factor analysis (EFA) of the lifetime manic symptoms derived from the Mood Disorder Questionnaire (MDQ) in affected participants. "More active" was previously removed due to having a correlation of 0.9 with "more energy". EFA was performed with the psych R package. Oblimin rotation method was used to allow the latent factors to …
	Factor 1
Hyperactivity	0.850953
Irritability	0.507387
Self_confident	0.774132
Decreased_sleep	0.733824
More_talkative	0.837994
Racing_thoughts	0.689085
Concentration_difficulties	0.648907
More_energy	0.836817
More_sociable	0.844345
Interested_in_sex	0.740981
Risky_behaviour	0.786938
Reckless_spending	0.589497
	Factor 1	Factor 2
Hyperactivity	0.673041	0.234548
Irritability	0.00407216	0.609567
Self_confident	0.906473	-0.11157
Decreased_sleep	0.627182	0.149464
More_talkative	0.623281	0.276633
Racing_thoughts	0.0928646	0.73281
Concentration_difficulties	-0.0165301	0.818227
More_energy	0.967667	-0.104659
More_sociable	0.864193	0.0144349
Interested_in_sex	0.68526	0.0921045
Risky_behaviour	0.515549	0.340243
Reckless_spending	0.240408	0.426565
	Factor 1	Factor 2	Factor 3
Hyperactivity	0.552844	0.234307	0.176125
Irritability	-0.0923223	0.499195	0.245044
Self_confident	0.780558	-0.0568748	0.120774
Decreased_sleep	0.530865	0.161601	0.131454
More_talkative	0.650786	0.350816	-0.0476101
Racing_thoughts	0.135974	0.753228	-0.0121227
Concentration_difficulties	-0.001263	0.75944	0.0864355
More_energy	0.98266	-0.0102504	-0.0573819
More_sociable	0.610097	-0.0234989	0.354661
Interested_in_sex	0.339358	-0.0488147	0.557761
Risky_behaviour	0.0672745	0.1376	0.747787
Reckless_spending	-0.0347398	0.280298	0.480518
	Factor 1	Factor 2	Factor 3	Factor 4
Hyperactivity	0.741383	0.0567844	-0.020297	0.257441
Irritability	-0.0214545	0.425461	0.0994717	0.221399
Self_confident	0.761693	-0.0832505	0.156462	0.00164743
Decreased_sleep	0.512157	0.148017	0.141073	0.0232095
More_talkative	0.731322	0.257934	-0.099981	0.0564634
Racing_thoughts	0.0820374	0.818871	-0.0042084	-0.0453165
Concentration_difficulties	-0.0447389	0.794957	0.0688355	0.0288433
More_energy	0.941104	-0.0193559	0.0423426	-0.104143
More_sociable	0.495218	0.0386288	0.429185	-0.0151276
Interested_in_sex	0.073402	0.0828935	0.763001	-0.0305878
Risky_behaviour	0.0935364	0.12536	0.55786	0.292863
Reckless_spending	0.0891463	0.128063	0.245942	0.422476

## Sheet: Table S7
Table S7a. Fit statistics for each exploratory factor analysis (EFA) of the 12 lifetime manic symptoms derived from the Mood Disorder Questionnaire (MDQ) in affected participants. "More active" was previously removed due to having a correlation of 0.90 with "More energy". EFA was performed with the psych R package. Oblimin rotation method was used to allow the latent factors to correlate with eac…
Fit statistics	TLI	RMSEA Index (95% CIs)	BIC	RMSR	Min items
Information	>0.90	<0.05 = good, 0.06-0.08 = fair	As low as possible	As close to 0 as possible, preferably <0.08	Out of 12
1 factor	0.835	0.147 (0.145 - 0.148)	38267.3	0.07	12
2 factors	0.909	0.109 (0.108 - 0.111)	16723	0.03	4
3 factors	0.96	0.072 (0.07 - 0.074)	5419.4	0.02	3
4 factors	0.97	0.062 (0.06 - 0.064)	2860.05	0.01	1
TLI = to Tucker Lewis Index
RMSEA index = Root Mean Squared Error of Approximation index
BIC = Bayes Information Criterion
RMSR = Root Mean Squared Residual
Min items = minimum number of lifetime MDQ items loading onto any factor
Table S7b: Correlations between each factor in the best-fitting model (three factor solution) identfied by exploratory factor analysis (EFA) of 12 lifetime Mood Disorder Questionnaire (MDQ) items in affected participants. "More active" was previously removed due to having a correlation of 0.9 with "more energy". EFA was performed with the psych R package. Oblimin rotation method was used to allow…
	Energy/activity	Cognitive	Impulsivity
Energy/activity	1	0.57	0.68
Cognitive		1	0.56
Impulsivity			1

## Sheet: Table S8
Table S8. Confirmatory Factor Analysis (CFA) fit statistics of the three factor model of 12 lifetime manic symptoms derived from the Mood Disorder Questionnaire (MDQ) in affected participants. "CFA sample" refers to fit statistics for the remaining 30% of the sample, "whole sample" refers to fit statistics for all participants.
Fit statistic	CFI		TLI		RMSEA (90% CI)		SRMR
	Standard	Robust	Standard	Robust	Standard	Robust	Standard	Robust
CFA sample	0.995	0.986	0.994	0.982	0.038 (0.036 - 0.040)	0.049 (0.047 - 0.051)	0.042	0.042
Whole sample	0.995	0.986	0.993	0.982	0.039 (0.037 - 0.040)	0.049 (0.048 - 0.050)	0.042	0.042
CFI = Comparative Fit Index
TLI = Tucker Lewis Index
RMSEA = Root Mean Squared Error of Approximation
SRMR = Standardised Root Mean Residual

## Sheet: Table S9
Table S9. Item loadings for all factor solutions for the exploratory factor analysis (EFA) of 12 lifetime manic symptoms derived from the Mood Disorder Questionnaire (MDQ) in unaffected participants. "More active" was previously removed due to having a correlation of 0.9 with "more energy". EFA was performed with the psych R package. Oblimin rotation method was used to allow the latent factors to…
	Factor 1
Hyperactivity	0.709918
Irritability	0.553159
Self_confident	0.769283
Decreased_sleep	0.628478
More_talkative	0.80231
Racing_thoughts	0.680646
Concentration_difficulties	0.66701
More_energy	0.800459
More_sociable	0.754416
Interested_in_sex	0.751291
Risky_behaviour	0.696065
Spending_money	0.503938
	Factor 1	Factor 2
Hyperactivity	0.341527	0.448246
Irritability	-0.0260664	0.666778
Self_confident	0.539854	0.309511
Decreased_sleep	0.356089	0.34084
More_talkative	0.383486	0.509533
Racing_thoughts	0.0021399	0.790281
Concentration_difficulties	-0.0519544	0.836096
More_energy	0.706177	0.178838
More_sociable	0.960048	-0.10856
Interested_in_sex	0.870059	-0.0296635
Risky_behaviour	0.49097	0.278254
Spending_money	0.246693	0.314343
	Factor 1	Factor 2	Factor 3
Hyperactivity	0.319769	0.415133	0.131715
Irritability	-0.0634236	0.604647	0.228337
Self_confident	0.602714	0.380882	-0.223754
Decreased_sleep	0.353515	0.346607	0.0114116
More_talkative	0.397641	0.544777	-0.0668074
Racing_thoughts	0.00593106	0.789473	0.022822
Concentration_difficulties	-0.0516867	0.797609	0.100775
More_energy	0.729652	0.216573	-0.0978341
More_sociable	0.922746	-0.116307	0.0984285
Interested_in_sex	0.839845	-0.0571405	0.128685
Risky_behaviour	0.436825	0.173735	0.36089
Spending_money	0.0992387	0.138337	0.772556
	Factor 1	Factor 2	Factor 3	Factor 4
Hyperactivity	0.361169	0.204978	0.352182	0.0220247
Irritability	-0.0901625	0.149094	0.609402	0.0414689
Self_confident	0.270485	-0.220816	0.394315	0.401257
Decreased_sleep	0.366311	0.0907816	0.288375	0.0550148
More_talkative	0.359556	-0.0049177	0.501357	0.111001
Racing_thoughts	0.0470174	-0.0210933	0.794974	-0.0075381
Concentration_difficulties	-0.0012909	0.0452088	0.794428	-0.017709
More_energy	0.853246	0.0748933	0.0617249	0.0901
More_sociable	0.320502	0.0768848	-0.0871199	0.651697
Interested_in_sex	0.0427424	-0.0080708	-0.0291266	0.90917
Risky_behaviour	-0.206501	0.202137	0.238931	0.658921
Spending_money	0.0390519	0.982225	0.00825179	0.0201013

[truncated: 9 more sheets: Table S10, Table S11, Table S12, Table S13, Table S14, Table S15, Table S16, Table S17, Table S18]
